# Supplementary material for: flDPnn: Accurate intrinsic disorder prediction with putative propensities of disorder functions
Source: Nat Commun. 2021 Jul 21;12:4438. doi: 10.1038/s41467-021-24773-7 (PMC8295265; doi:10.1038/s41467-021-24773-7)
Supplement: Supplementary file 4 — Source Data [file 41467_2021_24773_MOESM4_ESM.xlsx]

## Sheet: Source data for Figure 2
Prediction of disordered residues				fast (<1 minute)			Prediction of fully disordered proteins
CAID	AUC	F1	MCC	runtime	COV		CAID	F1	MCC	TN	FP	FN	TP
fIDPnn	0.814	0.483	0.37	fast	645		fIDPnn	0.598	0.569	585	16	19	26
fIDPlr	0.793	0.452	0.33	fast	645		RawMSA	0.578	0.546	582	19	19	26
RawMSA	0.78	0.445	0.328	slow	646		VSL2B	0.505	0.468	578	23	22	23
ESpritz-D	0.774	0.428	0.307	fast	645		fIDPlr	0.505	0.468	566	35	18	27
DisoMine	0.765	0.424	0.299	fast	646		Predisorder	0.5	0.479	589	12	26	19
SPOT-Disorder2	0.76	0.469	0.349	slow	610		SPOT-Disorder1	0.458	0.416	572	29	23	22
AUCpreD	0.757	0.433	0.318	slow	644		DisoMine	0.455	0.421	551	50	17	28
SPOT-Disorder-Single	0.757	0.432	0.315	fast	646		AUCpreD	0.453	0.431	588	13	28	17
AUCpreD-np	0.751	0.424	0.301	fast	646		SPOT-Disorder2	0.452	0.409	574	27	24	21
Predisorder	0.747	0.435	0.301	slow	642		SPOT-Disorder-Single	0.448	0.452	594	7	30	15
test dataset (<25% similarity)	AUC	F1	MCC				test dataset (<25% similarity)	F1	MCC
fIDPnn	0.838621	0.6257	0.490518				fIDPnn	0.666667	0.630858
ESpritz-D	0.799455	0.60278	0.427652				SPOT- Disorder-Single	0.571429	0.581388
SPOT- Disorder-Single	0.795858	0.610105	0.423589				IUPred2A-long	0.529412	0.546157
IUPred2A-long	0.758955	0.565813	0.394644				ESpritz-D	0.540541	0.483939
IUPred2A-short	0.755256	0.558856	0.383167				IUPred2A-short	0.4	0.472789

## Sheet: Source data for Figure 3
	AUC	F1	MCC
flDPnn	0.838621	0.6257	0.490518
Disorder function predictions excluded	0.832104	0.602651	0.432147
IUPred features excluded	0.82826	0.619239	0.457028
Residue-level features excluded	0.822328	0.616504	0.452916
Window-based features excluded	0.81605	0.607318	0.448941
PSSM features excluded	0.812347	0.606009	0.441745
Protein-level features excluded	0.791331	0.584228	0.412543

## Sheet: Source data for Figure 4
Function	Predictor	AUC	F1	MCC
Protein Binding	flDPnn	0.792	0.436	0.363
	DisoRDPbind	0.759	0.177	0.084
	ANCHOR2	0.705	0.328	0.22
	MorfChibiLight	0.68	0.269	0.16
	fMoRFpred	0.535	0.066	0.036
	MorfChibi	0.521	0.203	0.009
DNA Binding	flDPnn	0.872	0.151	0.211
	DisoRDPbind	0.676	0.085	0.086
RNA Binding	flDPnn	0.861	0.178	0.195
	DisoRDPbind	0.647	0.133	0.126
Linkers	flDPnn	0.712	0.183	0.168
	DFLpred	0.443	0	-0.003
